# Supplementary material for: Children’s Symptoms with a Febrile Illness and a Positive or Negative Test of SARS-CoV-2 during the Omicron Wave
Source: Children (Basel). 2023 Feb 22;10(3):419. doi: 10.3390/children10030419 (PMC10047075; doi:10.3390/children10030419)
Supplement: Supplementary file 1 [file children-10-00419-s001.zip]

Archive with 1 entries (1 files):
- children-2201797-supplementary.pdf
